# Supplementary material for: Exploring the Antioxidant Potential of Blackberry and Raspberry Leaves: Phytochemical Analysis, Scavenging Activity, and In Vitro Polyphenol Bioaccessibility
Source: Antioxidants (Basel). 2023 Dec 16;12(12):2125. doi: 10.3390/antiox12122125 (PMC10740815; doi:10.3390/antiox12122125)
Supplement: Supplementary file 1 [file antioxidants-12-02125-s001.zip]

Archive with 1 entries (1 files):
- antioxidants-2764695-supplementary.pdf
